# Supplementary material for: Light intensity regulates phototaxis, foraging and righting behaviors of the sea urchin Strongylocentrotus intermedius
Source: PeerJ. 2019 Nov 8;7:e8001. doi: 10.7717/peerj.8001 (PMC6844242; doi:10.7717/peerj.8001)
Supplement: Supplemental Information 1 [file peerj-07-8001-s001.xls]

## Sheet: data
Speed（mm/s）										Residence time（s）		Body size			Distance（mm）
Group	ind	1 min	2 min	3 min	4 min	5 min	6 min	7 min	Average speed	Front	Back	Test height (mm)	Test diameter(mm)	Body weight(g)
1	1	0.28928	0.377916	0.344654	0.456239	0.384	0.508958	0.119828	0.354411	420	0	7.4	11.48	0.4	148.853
1	2	0.81722	0.730692	0.610059	0.78779	0.598852	0.541933	0.715614	0.686023	140	280	4.81	9.44	0.5	288.13
1	3	0.248328	0.471059	0.562196	0.444133	0.420435	0.397779	0.166134	0.387152	270	150	5.15	9.38	0.4	162.604
1	4	0.759015	0.648078	0.794479	0.425418	0.25231	0.449279	0.60618	0.562109	340	80	4.55	10.23	0.4	236.086
1	5	0.518038	0.595885	0.383007	0.540701	0.262428	0.283108	0.437478	0.431521	420	0	5.43	9.84	0.3	181.239
2	1	0.339588	0.540727	0.468574	0.368649	0.185619	0.374273	0.412242	0.384239	0	420	4.89	8.76	0.2	161.38
2	2	0.787554	0.792859	0.496065	0.275674	0.486964	0.536188	0.299627	0.52499	120	300	5.46	10.56	0.5	220.496
2	3	0.92665	1.08139	0.140721	0.281519	0.26342	0.175391	0.623178	0.498895	0	420	5.41	10.47	0.4	209.536
2	4	0.858902	0.884693	0.178768	0.305412	0.721556	0.622688	0.57196	0.591997	0	420	5.7	9.49	0.4	248.639
2	5	0.602828	0.444396	0.113531	0.149806	0.163069	0.368523	0.220235	0.294627	0	420	5.87	10.09	0.4	120.874
Light intenstiy (lx)		Front	Middle	Back
Group 1		209	69	24
Group 2		2280	690	252
Acceleration（mm/s2）
Group	ind	1 min	2 min	3 min	4 min	5 min	6 min	7 min	Average acceleration
1	1	0.164542	0.154267	0.136374	0.142941	0.0936605	0.222891	0.0553612	0.138577
1	2	0.230721	0.209181	0.207219	0.237031	0.168895	0.180272	0.164604	0.199703
1	3	0.123005	0.164537	0.154233	0.161338	0.134072	0.10479	0.0866615	0.132662
1	4	0.272015	0.209409	0.213133	0.131088	0.0695031	0.135954	0.10975	0.162979
1	5	0.185448	0.204736	0.130708	0.215905	0.068671	0.109278	0.170034	0.154969
2	1	0.155422	0.169338	0.153138	0.113598	0.0977559	0.122053	0.145444	0.136678
2	2	0.232297	0.183416	0.164843	0.128837	0.153636	0.18081	0.141756	0.169371
2	3	0.334368	0.343442	0.0964077	0.275913	0.0932818	0.103117	0.169517	0.202292
2	4	0.31816	0.312399	0.0890014	0.11869	0.209685	0.186706	0.179337	0.201997
2	5	0.18076	0.113168	0.0513332	0.068118	0.065216	0.141636	0.116352	0.105226
